# Supplementary material for: Employee engagement mediates person-environment fit and new employees’ innovative behavior: A multidimensional perspective
Source: PLoS One. 2025 Jul 7;20(7):e0326161. doi: 10.1371/journal.pone.0326161 (PMC12233219; doi:10.1371/journal.pone.0326161)
Supplement: S1 — (XLSX) [file pone.0326161.s001.xlsx]

## Sheet: data
ID	IB	NSF	DAF	POF	EE	BE	CE
1	3.16667	2.66667	5	3	2.5	3.5	2.75
2	3.66667	3.66667	4	3.66667	2.25	2.5	1.75
3	2.83333	4.33333	4.33333	4.33333	2.5	3	2
4	2.33333	4	4.33333	3.33333	3	2.75	1.75
5	1.66667	3	2.66667	3.33333	2.25	3	1.25
6	2.16667	4	4.66667	3	2.25	2.75	3.5
7	2.33333	3.66667	4	4.66667	2.75	2.75	4.5
8	2.33333	3.66667	4.33333	4	2.75	2.75	2.75
9	1.66667	4.66667	3	5	2.5	3.5	1
10	2.33333	4	4.33333	4.33333	2.75	2.25	2.25
11	3	4.33333	4.66667	4.33333	3.25	2.5	3
12	2.33333	4	4.66667	4.33333	3	2.75	2.5
13	2.16667	4	4.66667	4.33333	3	2.75	1.75
14	2.33333	3.66667	4	4	3	3	2
15	2.83333	4.33333	4.66667	4.33333	2.5	3.25	3
16	2.83333	4.33333	4.33333	4	3.5	2.5	3
17	2.16667	3	3.33333	2.33333	2.5	1.75	2
18	2.16667	3.33333	4	3	2.5	1.75	1.75
19	2.5	3	2.66667	4.66667	3.5	2	1.75
20	2.16667	3.33333	4	3.33333	2.75	3	2
21	2.83333	3.66667	4.33333	3.33333	2.25	2	1.5
22	4.33333	5.33333	4.33333	5.33333	4	2.5	3.75
23	2.33333	4	4.66667	4.33333	2.5	2.75	2.25
24	2.33333	4.33333	5	4.33333	3	3.25	1.5
25	2.33333	3.66667	3.33333	3.66667	2.75	3	2
26	2	4.33333	3	4.66667	3.5	2	1.5
27	2	3	3.33333	2.33333	2.75	1.5	1.5
28	2.33333	4	3	4	3.25	2.5	2.5
29	3.33333	3.66667	4.33333	4	1.75	1.75	2
30	3.33333	3.33333	3.66667	3.33333	1.75	2.5	1.75
31	2.33333	3	2.66667	3.33333	3.25	2.25	1.5
32	2.33333	4.33333	5	4.66667	2.5	3.5	2.5
33	4	4	4.33333	4	4.25	3	1.5
34	2.33333	4	4.66667	4	3.5	2.75	3
35	1.5	3.66667	4	4	2.75	3.5	3.25
36	3.33333	5	3.66667	3.66667	2.5	2.25	2.25
37	2.33333	4	4.66667	4.33333	2.25	2.75	1
38	2.16667	3.33333	4	3.66667	1.5	2.5	2.75
39	2.16667	4.33333	5	3	3	3	1.25
40	2	3	4	4.33333	2	2.5	2.75
41	3	4	4.66667	4.33333	2.75	3	2.5
42	4.5	5	5.33333	5	1.75	3.75	3
43	2.83333	4	4.66667	4.33333	3.5	2.5	3.5
44	1.66667	3.33333	4	2.66667	2.5	2.75	2
45	2	3.33333	3.66667	3.33333	2	2.5	3.25
46	2.33333	4	4.66667	4	2.75	3.75	2.25
47	4.33333	5	5.33333	5	4.5	4.5	4
48	3.83333	5	5.33333	5	3.25	2.25	2.75
49	2.33333	4.33333	4.66667	4.66667	2.25	2.75	2.75
50	2.5	3	4.33333	4.33333	2.75	2.25	2
51	3.5	5	5.33333	4.33333	3.5	3	3.25
52	2.16667	3	3.33333	2.33333	2	2.25	2
53	2.16667	3.33333	3.66667	4.33333	2.25	2	1.5
54	1.66667	3	4.66667	3.33333	2.75	2	1.25
55	3.66667	5	4.66667	3.33333	3	3.25	2.75
56	2.16667	2.33333	3.33333	3	1.75	2	2.25
57	3	4.66667	3	4.66667	4.5	4.5	1.5
58	3	5	5	5.33333	3	3.25	3.75
59	2.16667	3.66667	4.33333	4	2.25	3	2.25
60	3.66667	3	5.33333	5	3.25	3.75	2.5
61	4.33333	5.66667	3.66667	5	3	4	1.75
62	2.16667	4.33333	4.66667	4.33333	1.75	2.5	2.25
63	2.66667	5	4	4.66667	2.75	3.25	2.75
64	2.66667	3.33333	3.66667	3.33333	3	3	1.5
65	2.66667	4.33333	5	3.66667	2.5	2.25	2.5
66	4.33333	4.33333	6	5	2.25	4.25	4.5
67	1.5	2	1.66667	1.66667	2.25	2	1.5
68	2.5	4	4.66667	2.66667	2.5	2.25	2.25
69	3.5	4.66667	5.66667	4.33333	2.75	3.75	2.75
70	1.33333	1	1.66667	1.33333	2	1.75	2
71	2	2.66667	4.33333	4.66667	2.75	2.25	2.75
72	1.5	3.66667	4.66667	4	2.25	1.75	2
73	2.83333	5	5.66667	5.33333	2	3.75	2.75
74	2	2.33333	3.66667	3	3.25	3	1.5
75	1.66667	3.33333	4	3.66667	3	2.25	2
76	2.66667	4.33333	4.66667	4.66667	2.75	3.25	3.5
77	2.83333	4	4.33333	4.33333	3	3.5	3.5
78	2.66667	4.33333	5	4.66667	3.5	3	2.5
79	2.5	2	3.33333	4.33333	3	3	3
80	2.66667	4.33333	5	4.66667	3	3	2.75
81	2.83333	4.33333	4.66667	4.66667	2.5	4	2.25
82	3.16667	4	4.33333	4	2.5	2	2.75
83	1.83333	3.33333	4.66667	2.66667	2.75	2.75	3
84	2.83333	4	4.33333	3.66667	1.75	2.25	2
85	2.16667	3.33333	4.33333	4.66667	1.75	2	2
86	2.66667	5.33333	5.66667	5.33333	3.5	4.25	4
87	2.33333	3.33333	3.66667	3.33333	2	1.75	2.25
88	2.5	4	4.33333	4.33333	2.5	2	2.25
89	4	4.33333	4.66667	4.33333	4	4	5
90	2.33333	4	4.66667	4.33333	3	3.25	1.75
91	3	5.33333	4	5.66667	3.25	3.25	2.75
92	3.33333	6	4	5.66667	4	2.75	2.75
93	2.83333	4	4.66667	4.33333	3	2.5	3.5
94	2	3.33333	4	4.33333	2.75	2	2.25
95	2.5	4	4.66667	4.33333	2.75	2.5	2.25
96	2.16667	3	2	3.33333	2.5	3.25	1.25
97	2.83333	3.66667	4	3	2.25	1.75	1.75
98	4	4.66667	5	6.66667	4	4.75	4
99	2	3	3.33333	3	2	2	1.75
100	2.33333	4.33333	3.66667	4.66667	2.25	3	2.25
101	2.33333	4	4.33333	4	3.25	2.25	2.5
102	2	3	3.33333	2.66667	2	2	1.75
103	2.33333	4	4.66667	4.33333	3	2.75	2.75
104	2.83333	4	4.66667	4	1.5	4.25	3.5
105	2.66667	3.33333	3.66667	3.33333	2	1.75	2.25
106	2.33333	4	4.66667	4.33333	2.75	2	2.5
107	3.33333	5.33333	5.66667	5.33333	1.5	2.75	3.5
108	3.16667	3.33333	3.66667	5.66667	2.75	3.25	2
109	1.83333	2	2.66667	2	2	1	1.5
110	2.5	4.66667	3	5	3	3.25	1.5
111	2.33333	3.66667	4.33333	4	3.25	2.75	2.5
112	3.33333	4.66667	3.66667	5	2.75	4	2
113	2.66667	4.66667	5.33333	4	2.75	2.75	2.5
114	1.83333	2.66667	3	2	1	1.5	1.75
115	2.33333	3.66667	4	3.33333	3.25	2	1.75
116	2.16667	4	4.33333	3.66667	2.25	2.25	2.5
117	3.33333	3.33333	4	3.66667	1.75	2.25	2.5
118	3	3.66667	4	3.66667	2.5	2.75	2.5
119	2.33333	3.66667	4	3.66667	2.25	2	1.75
120	2.16667	4	4.66667	4.33333	2.5	2.25	2
121	3	4	4.33333	4	3	2.75	3.25
122	2.16667	3.66667	4.33333	4	2.75	2.5	1.75
123	2	3	3.66667	4.66667	2.5	1.75	2.5
124	1.5	4	4.33333	4.33333	2.5	2.75	2.25
125	2.33333	3.66667	4	3.66667	1.75	2.75	2.5
126	2	3	2.33333	2.66667	1.75	1.25	1.75
127	3.83333	5	5.33333	3.66667	3.5	3	3.5
128	2.33333	3.66667	4.33333	4	2.5	3	2.75
129	3.66667	6	6.33333	4.33333	2.25	5	4.25
130	3	4.33333	5	4	2	2.5	2.25
131	2.66667	2.66667	3.33333	3	1.75	2.5	2.25
132	2.33333	4	5.33333	3.66667	2.75	3.5	2.75
133	2.16667	3	3.33333	3	2	2	1.75
134	3.83333	5	4	5.66667	3.5	3	4
135	3	4	4.66667	4.33333	2.75	2.75	2
136	2.83333	5	5.66667	5.33333	3.5	3.5	3.5
137	2.33333	3.66667	4.33333	4	1.75	2.5	2.5
138	2.5	3	4.66667	4	2.5	2.25	2.25
139	2.16667	3.66667	4	5.33333	2.25	2.75	2
140	2.83333	4	3.33333	3.66667	2.5	3	3.5
141	3	3.66667	3	3.66667	4.25	4.25	4
142	3.33333	3.33333	3.66667	3.33333	3	2	1.75
143	2	3.33333	4	3.33333	2.75	2.75	2.25
144	3.5	4.66667	3.66667	5	4	3.5	1.5
145	4.16667	4.66667	5	4.66667	3	2.25	3
146	2.16667	4	4	5	2	2.75	3.25
147	2.83333	4.33333	4.33333	5.33333	3	3.5	2.25
148	2.5	4.33333	5	4.66667	3.25	2.25	2.75
149	3	5	4.66667	4.33333	2.25	2.75	3.5
150	2.16667	3	3.66667	5	1.5	2	2
151	2.5	3.66667	4	3.66667	2	3	2.75
152	2.5	2.66667	3.33333	3	3.5	2.5	1.5
153	2.66667	3	2.33333	5	1.75	2	1.25
154	2.33333	4.33333	4.33333	4.33333	2.25	2.25	3
155	1.66667	3	4	6.33333	4.5	4.25	2.75
156	3	4.33333	5	4	1.75	4	2.25
157	4	4.66667	4.33333	5	2.5	2.75	2.75
158	3.33333	3.66667	5	3	3	3.75	1.25
159	3.5	3	5.33333	2.66667	2.25	2	4
160	1.83333	3.33333	2.66667	4.66667	2.75	1.75	1.75
161	3	4.66667	4.66667	5	2.25	2.25	1.25
162	3	3	5	3	2.5	2	3
163	3	4.33333	4.66667	4.66667	2.75	2.5	2.25
164	2.66667	4.33333	4.66667	4.33333	3.25	3.75	1.25
165	3.16667	5.33333	5.66667	6.33333	3.75	4.5	2.5
166	2.5	4	4.33333	4.33333	2.75	2.75	1.5
167	2.33333	5.66667	6.33333	2.66667	3.5	3.75	4.25
168	2.33333	4	4.33333	4.33333	2.25	1.75	1.75
169	2.33333	4	4.66667	4	3.75	2.5	2.5
170	3.16667	3	5	3.66667	1.5	1.75	3.25
171	3	5	4.66667	5.33333	3.5	2.75	2.25
172	2.83333	4	4.66667	4.33333	1.5	2.75	2
173	2.33333	3.66667	4.33333	5.33333	2.5	2.75	1.75
174	2.83333	5	5.66667	4.33333	3	4.25	3
175	2.83333	4.33333	5	4.66667	3	3.25	3.25
176	2.5	3.66667	5.66667	4	1.75	2.5	2.75
177	1.66667	3	3.66667	3	4	2	2
178	2.83333	4.33333	5	4.66667	2.25	2.25	2.25
179	3.5	5.33333	4.66667	5.66667	3.5	4	4.5
180	2.16667	3.66667	4.33333	4	2.5	2.75	2.25
181	3.33333	4.66667	3	5	4	2.5	1.5
182	2.5	4.33333	4.66667	4.33333	3.25	2.75	3
183	3.66667	5	5.33333	4.33333	4	2.25	2
184	2	2.66667	3.66667	4.66667	3	3	2
185	2.33333	4.66667	5	4.33333	4	4	3
186	1.66667	1.66667	1.66667	1.66667	1.5	1.75	3.25
187	2.66667	3.66667	4	4.33333	2.25	2.75	3.5
188	2.16667	2.66667	2.33333	2.66667	1.5	1	1.5
189	3.66667	3	4.33333	4.33333	3	2.25	4
190	2.16667	4	4.33333	4.33333	2.25	2.5	2.75
191	2.33333	4	4.66667	5	2.25	3	2
192	3.83333	3.66667	4.66667	4	4.25	2.5	2
193	3.83333	5	4	5	4	2.5	3
194	3.16667	3.66667	4	3.66667	2.25	2.5	2.75
195	3	4.33333	5	4.66667	3.25	3.25	2.5
196	2.33333	4	4.33333	4.33333	2.25	2.75	3
197	2.33333	3.33333	3.66667	3.33333	2	3.5	1.75
198	4.16667	6.33333	4.66667	4	3.75	2.5	2.5
199	3	4	4.33333	3	2.5	2.25	2.5
200	2.5	3.66667	4.33333	4	1.75	4.25	2.25
201	3	4.66667	5	5	2.25	2.75	3.25
202	2.83333	4.66667	3.66667	5	2.25	3	1.5
203	2.66667	4	4	4.33333	4	3.5	4
204	3.5	4.33333	4.66667	3.66667	3.5	3	2.75
205	2.5	4.33333	4.66667	4.33333	2.75	2.75	3.5
206	2.33333	3.66667	4.33333	4	1.5	2.75	3
207	3.83333	4.33333	4.66667	4.33333	2.75	2.5	2.5
208	1.66667	3	3	3	1.5	1	2
209	2	4.33333	3.66667	4.33333	1.75	3	2.25
210	2	2	4.33333	2.66667	2	2.5	2
211	2.5	3.66667	4.33333	4	3.5	2.75	2.5
212	2.83333	4.33333	5	4.33333	1.5	3.75	3.25
213	1.66667	3	2.66667	3.66667	2.25	2.5	1.75
214	2.83333	4.33333	4.66667	4.33333	3	2	2.25
215	2	3	4	4.33333	3.5	2.75	3
216	2.83333	4	4.66667	4.33333	2.25	2.75	2.25
217	2.83333	4.33333	4.66667	5.33333	3.25	3.25	2.75
218	2.83333	4	4.33333	4	2.5	3	2.75
219	2.66667	5	5.33333	5	3.75	2.75	2.25
220	4.33333	4	4.33333	4	2.75	2.5	2.25
221	2.5	3.66667	4.33333	4	3	2.75	1.5
222	4	6	6.33333	5	4	4.75	4.75
223	3.33333	5.33333	4	5.33333	4	3.75	4.25
224	2.33333	2.33333	4.66667	3.33333	1.75	2.25	3.25
225	2.5	4.33333	4	4.66667	3	2.25	2.5
226	2.5	4.66667	5	4.66667	2.5	3.5	2.25
227	2	3	3.66667	3.33333	2	2	2.25
228	2	3	4	3	2.75	1.75	2.75
229	3	3.33333	4.33333	4.66667	3.25	1.75	3
230	2.33333	4	4.66667	4.33333	2	2.75	2.25
231	3.16667	4.66667	5	4.66667	3	3	2
232	1.83333	3.66667	4	4	1.75	2	2
233	4.33333	3	6	4	2	4.5	3.25
234	2.83333	4.33333	5	4	2.75	2	3.25
235	4.16667	5.33333	5.66667	5.33333	3	4.75	2.75
236	2.16667	2.66667	5	2.66667	2.75	2.5	3.5
237	2.5	4.66667	5.33333	3.66667	3.5	2.75	2.5
238	2.33333	3.66667	4.33333	2.66667	2.75	2.75	1.75
239	4.33333	4.66667	5	4.66667	2.75	2.5	3.25
240	2.5	3.33333	3.66667	3.66667	2	2.5	1.5
241	3.16667	4	3.66667	4	3	2.25	2.25
242	2.83333	4	4.66667	4.33333	2.5	2.5	2.25
243	2.33333	3.33333	3.66667	3.33333	2.75	4.25	1.75
244	1.83333	3.66667	4	4.66667	2.5	2.25	2.25
245	3.16667	4.66667	5	5	3.25	3.25	2.75
246	2.33333	4.33333	4.66667	4.66667	2.75	3	1.5
247	2.5	3.66667	4.33333	5	2	2.75	1.75
248	2	3	3.33333	4.66667	2	2.25	1.5
249	3	5	5.33333	4.33333	4.25	4	3
250	2.33333	4.33333	4.66667	4	2	2.5	3
251	1.5	2	2.66667	1	1.5	1	1
252	2	3	3.33333	5.33333	2	3	2
253	4.5	3.33333	6	4.66667	2.25	4.75	4.5
254	3.5	5	5	4.33333	2.5	2.5	3
255	2.83333	4.66667	5	5.33333	2.5	3	1.75
256	2.16667	3	4	3.66667	2.25	2.5	2.75
257	2	3.66667	4	4	2.5	1.75	2.25
258	2.16667	4.33333	4.33333	4.66667	2.25	2.5	2.5
259	1.66667	3.33333	4	3	2.25	2.25	1.25
260	2.66667	3	3	5.33333	3	2.25	1.5
261	3.33333	4.66667	5	5	2.5	2.75	2.5
262	1.66667	3.66667	3	4	1.75	2.25	2.25
263	2.66667	4	5	3.33333	3	2.75	2.75
264	2.33333	4	4.33333	4	2	2.5	2
265	2.33333	4.66667	4	4.66667	2.75	2.5	1.5
266	3	4.66667	3.66667	5	2.5	4	1.75
267	4	4.66667	5.33333	4	2.25	2.25	2.25
268	3.5	4	3.33333	4	3.25	2.75	1.75
269	1.83333	4.33333	3	4.66667	3.5	3.5	1.5
270	3.66667	6.66667	3	6.33333	4.75	4.25	2
271	2.33333	3.66667	4.33333	5	1.5	3.5	2
272	2.33333	5	5.66667	5	2.5	3	3
273	4.33333	3	5	4.33333	4.75	5	4.75
274	2.33333	3.66667	4	3.66667	2.75	3	1.25
275	4.5	5	5.66667	5.33333	2.75	3.25	2.25
276	2.16667	3.66667	4.33333	4	2.75	2.25	2.5
277	3.33333	5	5.33333	5	4	3	1.25
278	2	3	4.66667	2.66667	2.5	2.25	3.75
279	2.83333	4	4.66667	4.33333	2	3	3
280	2.66667	4.66667	4.33333	5	2.5	2.5	2.25
281	2.33333	4.66667	4.66667	4.66667	2.5	2.75	2.5
282	2.5	4.33333	4.66667	4.66667	3.25	3.5	3
283	1.66667	3.33333	3.66667	3.33333	2.75	2.75	1.5
284	2.83333	4.33333	5	4.66667	2.5	2.25	2.5
285	2	3.33333	4	4.66667	1.75	3.5	2.75
286	2.16667	4.33333	4.66667	4.66667	1.75	3.25	2
287	3	4	4.33333	4	3	3.25	2.5
288	2.5	4.33333	5.33333	4	2.25	2.25	3
289	1.83333	1	3	1.66667	1.5	1	1.5
290	2.33333	4	4.66667	4.33333	3	2.75	1.75
291	1.66667	4.66667	5	4.66667	3	3	1.25
292	2.83333	4.33333	5	4.66667	3.25	2.5	2.75
293	2.33333	3.66667	4.33333	4	3.25	2.25	3.25
294	2.16667	3.33333	5	3.66667	2.75	2.75	1.75
295	3.66667	4.33333	5	4.66667	3	3	2.25
296	2.33333	4	4.66667	4.66667	3	3.25	2.75
297	3.5	5	4	5.33333	3	3.25	3.5
298	4.16667	5.33333	5.66667	5.33333	3.25	4.25	2.75
299	4	5	5	3.33333	1.75	2	3
300	2.16667	3.66667	4	3.66667	3.25	3.5	1.5
301	2.33333	3.66667	3.66667	4	3.25	3	2
302	2	3.33333	3.66667	3.33333	2.5	3	2
303	2.33333	3.66667	4.33333	4	3	2.5	2.5
304	2.66667	5	4.33333	3.33333	2.75	3.25	3
305	2.5	2.66667	4.33333	3.33333	2.25	2.25	3
306	2.83333	4.66667	5.33333	4	3.25	3	3
307	4.5	7	6.33333	5.66667	4	4.75	4
308	2.16667	2.66667	3.33333	2.66667	2.25	2	2
309	2.33333	3.33333	3.66667	3.33333	2.25	2.5	2.25
310	2.33333	3.66667	4	3.66667	2	3.75	2
311	1.16667	2.66667	2.33333	1.66667	1.25	1	1.5
312	2.33333	4	4	4.33333	3.25	3	2
313	2.16667	3.66667	3.66667	4	2.5	3.25	2
314	3.16667	4	4.66667	4.33333	2.5	2.25	2.5
315	1.83333	2.66667	3.66667	3	3.25	2.25	2.5
316	4	4.66667	5	5	2.75	3.75	2.5
317	3.16667	4.33333	4	4.33333	3	3	2.25
318	2.16667	3.33333	4.33333	3.33333	2	1.5	1.75
319	2.33333	4	4.33333	4.33333	3	2.75	2.5
320	1.66667	2.33333	2	2.33333	1.5	1	1.75
321	2.33333	4	4.33333	4.33333	3	3.75	2.75
322	1.66667	4	4.33333	4.66667	1.75	2.5	1.75
323	1.66667	3.33333	2.66667	3.33333	2.5	2.5	2.5
324	1.5	3	5	3.66667	2.5	2.75	2.75
325	2.66667	4.66667	5	4	2.25	2.5	2.25
326	2	3	3.66667	3.33333	2.5	2.5	2.25
327	3	4.33333	5	4.66667	3.5	3.5	2.75
328	2.16667	3.33333	4.33333	3	2.25	2.25	1.5
329	2.33333	3.33333	4	3.66667	3.75	2.25	2.25
330	1.66667	3.33333	3	3.66667	2	2.5	1.5
331	4	3.66667	3.33333	5.66667	2.75	1.75	1.75
332	2.33333	3.66667	5	3.66667	1.75	1.75	4.25
333	1.5	4	5.33333	4.33333	1.5	2.75	2.25
334	2	3	2.33333	2	1.75	1	1
335	2.16667	4.33333	5	4.66667	2.25	3	2.5
336	2.33333	3.66667	4.33333	4	2	2.75	1.75
337	2.33333	4	4.66667	5	2.5	2.75	2.5
338	2.33333	3.66667	4.33333	4.33333	3	2.5	1.75
339	2.16667	3.33333	3.66667	2.66667	1.5	1.75	2
340	2.33333	4	4.66667	2.66667	3	2.75	2.75
341	2	2.66667	2.66667	3.33333	2.5	2.5	1.5
342	2	2.66667	3.33333	3	2	2.25	3
343	2.16667	3	3.33333	3	2	2.5	2.25
344	2.5	3	4.66667	4.33333	3.25	2.25	3
345	2.33333	4	4.66667	4.33333	3.5	3.5	2.25
346	4.66667	4.33333	4.66667	3.33333	3.25	2.25	2.25
347	1.66667	4	4.66667	4.66667	3	3	1.25
348	2.66667	4.33333	5	4.66667	3.25	2.5	2.25
349	3.33333	5.33333	5.66667	5.33333	2.75	3.25	3.5
350	2.33333	3.66667	3	4	1.5	2.5	3.25
351	3.16667	5.33333	4	5.66667	3.25	3.5	2.75
352	2	3.66667	4	4.66667	2.5	2.75	1.75
353	2.16667	2.66667	2.66667	4.33333	2.75	2.25	2
354	2.16667	3.66667	4.33333	2.66667	2.25	3.75	1.5
355	2.5	3	2.66667	4.33333	2.25	2.75	2.25
356	2	2.66667	4.66667	3	2.25	2.25	3
357	2.16667	2.66667	4	2.66667	1.75	1.75	2.25
358	3.5	5.33333	4	5.66667	2.5	2.75	2.75
359	2.33333	4	4.66667	4.33333	3.75	3.5	2.5
360	2.16667	3	2.66667	3	2.5	2	1.5
361	3	4	4.33333	4	2.75	2.25	2.5
362	2.66667	5	3	5.33333	2.25	2.5	1.25
363	2.16667	4.33333	4.66667	4.66667	2	2.5	3.25
364	3	4.66667	4.33333	4.66667	1.75	3.25	2.25
365	3.33333	4.66667	5	4.66667	2.25	2.75	2.75
366	3.83333	2.66667	3	6	4.75	4.25	1.5
367	2.83333	4.66667	5.33333	5	3	3.25	3
368	2.5	3.66667	4.33333	4	2.75	2	2.25
369	4.16667	5.66667	4.33333	6.33333	4.25	4.25	2.25
370	2.5	3	4	3.66667	3	1.75	2.5
371	2.33333	3.66667	3.66667	3.66667	2.25	1.75	2
372	2	3.33333	4	3.66667	2.25	2.5	2.75
373	3.66667	5.33333	6.33333	4.66667	3	5	4.25
374	3.16667	4.66667	4	4.66667	4	2.75	1.75
375	2.33333	3	3.33333	3.33333	3.5	1.5	2
376	2.33333	4	3.33333	4	3	2.25	3
377	1.66667	3	2.66667	4	1.5	1.75	2.75
378	2.5	4.66667	5	4	2.25	3	2.5
379	4.33333	6	5.66667	5.66667	3.25	5	4.25
380	2.5	3	3.66667	3.33333	2.5	2	2
381	2.33333	3.33333	4	3.66667	1.75	2	2.25
382	2.66667	4.66667	5	4	3.25	3.25	2.75
383	4.33333	3	6	4.66667	1.75	4.5	4
384	1.66667	2	1.66667	1.66667	1.5	1.75	1.25
385	2.33333	3.66667	4.33333	3	2.5	2.25	1.75
386	2.33333	2.33333	4.33333	2.66667	2	2	2.25
387	1.5	3.33333	4	3.66667	3.5	2.75	1.25
388	2.33333	3.66667	4.33333	5	3.25	2.75	2.25
389	2.83333	3.66667	4	3.66667	2.75	2.5	2
390	1.5	4.33333	5	3	3	3.25	1.25
391	2.66667	4.33333	5	4.33333	3.25	3.25	2.25
392	2.33333	4	4.66667	3.33333	3.75	3.25	1.75
393	3.16667	4	5	4.66667	2.25	2.75	2.75
394	3.33333	4.66667	5	4.66667	2.5	2.75	3.25
395	3.83333	3.66667	4.33333	6	4.5	4.5	2.25
396	2.83333	4.33333	4.66667	4.33333	4.25	2.5	3.25
397	3	4.66667	5	4.66667	3.5	2.25	3
398	2.16667	3	3.33333	2.66667	2	2.25	1.5
399	2.16667	4	4.66667	3.33333	2.75	3.75	1.5
400	2.16667	3.33333	4	3.66667	2	2.75	2.75
401	2.16667	3.33333	5.33333	4.33333	2.75	3.25	2.5
402	2.5	4	4.33333	4	4.25	3.25	2.75
403	2.33333	3.66667	4.33333	4	2.5	2.75	3
404	3.16667	5	4.33333	5	2.5	3	1.5
405	2.33333	4.33333	5.66667	4.66667	2.75	3.5	3.5
406	2.33333	3.66667	4	3.66667	2.5	2.75	1.5
407	2.16667	3.66667	5.66667	4.33333	2.5	2	2.5
408	1.66667	3.33333	2.66667	3.33333	2.5	2.25	2.25
409	2.5	2.33333	4.66667	3	2.25	2.25	2.25
410	2.16667	2.66667	2.66667	4.33333	3.75	2.5	1.5
411	3	3.66667	5.33333	3.66667	3.5	2.75	2.25
412	2.83333	4.66667	5	5	2.5	3.25	2.75
413	3	4.33333	4.66667	5.33333	2.75	3.75	1.5
414	2.33333	4	5	4.33333	3	1.75	2.5
415	2.5	4	4.33333	4.33333	2.75	2	2.5
416	3.5	5	5.33333	3	2.75	3	2.5
417	3	4.33333	4.66667	4.66667	3	3.25	3.5
418	4.83333	3.66667	4	4.66667	5	4.75	4.5
419	2.66667	4	4.33333	3.66667	2.5	3	3.5
420	2.66667	4	4.66667	3.66667	2.25	2.25	3
421	2.66667	4.33333	5	5	3.25	3.25	2.75
422	3.16667	4.66667	4.66667	4.66667	2.5	2.25	2.25
423	2.33333	3.66667	4	4.66667	2.75	2.75	2
424	2	2.33333	2	2.33333	1.25	1	1.75
425	2	3.33333	5.66667	3.66667	2	2	2.25
426	2.33333	4	4.66667	4	3	2.75	2.75
427	1.66667	1.33333	2.33333	1.33333	1.5	1	2
428	2.5	4	4.33333	4	3	3.75	1.5
429	2.83333	4	4	3	3	2.75	2.75
430	3.33333	5	5.33333	5	1.5	4.25	3.25
431	2.16667	3.33333	4	3.66667	2.75	2.5	1.75
432	2.33333	3.33333	3	3.66667	2.5	2	3.25
433	2.16667	3.33333	3.66667	3.33333	2	2.5	1.5
434	1.83333	4.33333	3	4.66667	3.75	3	1.5
435	2.16667	3	3.33333	2.66667	2	2	1.75
436	2.33333	5	4.66667	5	3.25	3.5	1.75
437	2.5	4.66667	3.66667	5	3	3.5	1.5
438	3.66667	4	4.66667	4	3.25	4	4.75
439	3	4.33333	5	4.66667	3.5	3	2
440	1.66667	3.33333	3.33333	3.33333	2.5	3	1.25
441	1.33333	4.33333	3	4.33333	2.5	2	1
442	3	4.33333	5.33333	4	2.5	3.5	2.5
443	3	4	4.33333	5	2.5	2.5	2.25
444	2.66667	4	4.33333	4	1.75	2	2.5
445	2	2.33333	2.66667	2	2.25	2.25	3.75
446	2.33333	3.66667	3	4	3	2.5	2.25
447	2.83333	4.66667	4.33333	5	2.75	2.5	2.75
448	2.33333	4	3.33333	4.33333	2.25	3.25	2.5
449	3	4.66667	5	5	3.5	2.75	3
450	2	4	4.33333	4	2.5	2.5	2.75
451	3.66667	4.33333	4.66667	4.33333	3.25	3.75	3
452	2.33333	4	4.66667	4.33333	3	2	3
453	2.5	4.33333	4.33333	3.33333	3	4	2.5
454	2.33333	6	3	4.33333	3.5	2	1.75
455	1.83333	4.33333	3.66667	4.33333	3	2.25	2.75
456	2.83333	4	4.66667	4.33333	3.25	2.75	2.25
457	1.66667	4.33333	3	4.33333	1.5	2	1.75
458	2.5	3.66667	4.33333	5.33333	2.5	1.75	2
459	2.33333	4	5	4.33333	1.75	2.5	2.25
460	1.66667	2.66667	3	2.66667	1	1	1.5
461	3	4.33333	4.66667	4.33333	2.75	3.25	3
462	3.33333	5	5.33333	4	3.25	2.5	3.25
463	2.16667	3.66667	5	3.66667	2.5	2.5	2.25
464	2.83333	4	5	4.33333	2.5	3.25	2.75
465	3.16667	5.33333	5.66667	5.33333	3	4	3.5
466	2.16667	2.33333	3.66667	3.33333	2.25	2	2.25
467	3	4.33333	5	4.66667	2	3.75	3
468	2.66667	4	4.33333	4	2.25	3.5	1.75
469	3	4.33333	5	4.66667	2.25	2.75	2.25
470	2.16667	3	3.66667	3.33333	2.5	2	1.75
471	4.33333	5	5.66667	5.33333	3.5	2.5	3.5
472	1.5	4	4.66667	2.66667	2.5	3.5	2.5
473	2.66667	3	3.33333	2.66667	2	2.25	2
474	2.33333	3.33333	3.66667	3.66667	1.75	2.5	1.25
475	2.16667	3.66667	4.33333	4	2.5	2.75	1.75
476	2.33333	4	4.66667	4	3	2.75	2.25
477	3.33333	4.33333	4.66667	4.33333	2	2.75	2.25
478	2.16667	3.66667	4	5	3.25	4	1.75
479	2.5	4	4.33333	5.33333	2.5	1.75	1.5
480	2.16667	3.66667	4	3.66667	2.5	3.5	1.5
481	1.83333	3	4	3.66667	2.25	2.25	1.5
482	2.33333	4	4.33333	4.33333	2.25	2	2.5
483	2.66667	2.66667	2.66667	4.66667	2.25	1.75	2.5
484	2.5	4.33333	5	4	2.25	3	3
485	2.33333	4	4.66667	4.33333	2.25	3	2.25
486	2.83333	3.33333	3.66667	5.66667	2	2	1.75
487	4	3.66667	4	3.66667	2.5	3	4.75
488	1.66667	4	4.33333	4.33333	2.75	2.75	2
489	2.33333	3.66667	4	4	3.25	2.75	2
490	2.66667	4.33333	5	4.66667	3.25	1.75	2.5
491	4.16667	3	5.66667	4.33333	2	4	4.25
492	3.16667	4	4.33333	3.33333	2.25	2	2.75
493	1.66667	3	2.66667	4	2.75	2.5	1.75
494	2.16667	2.66667	4.33333	5	3.25	1.75	3
495	2.5	4.33333	4.66667	4.33333	2	2.5	2.75
496	2.66667	4.66667	3	5	2.5	2.75	1.75
497	2.33333	4	4.33333	4.33333	2.75	1.75	2.75
498	3.83333	5.33333	7	5.66667	2.5	4.5	4.75
499	2.16667	3	4.66667	2.66667	2.75	1.75	2.25
500	2.66667	4	4.33333	5	3	1.75	3.25
501	3	4.66667	5.33333	5	3.25	3	3
502	2.16667	3.66667	4.33333	4	1.75	2.75	2.25
503	1.83333	3.33333	4.66667	3.66667	2.25	2.25	1.75
504	2.33333	3.66667	4	4.33333	3	2.75	2.5
505	2.33333	4	4.66667	4.33333	2.5	3	2.5
506	2.33333	4	4.66667	4.33333	3.25	2	2
507	2.16667	3.33333	4	3.66667	4	2	2.5
508	3.16667	5	5.33333	4	3.25	4	4.5
509	2.83333	5	5.33333	5	2.5	3.75	2
510	4.33333	6	5.66667	5.33333	2	2.75	3.25
511	2.16667	3	3.33333	4	2	2.75	1.5
512	4.16667	6	6.33333	6	4.25	5	5
513	2.66667	4.66667	5.33333	5	2.25	2.75	2
514	1.66667	1.33333	3	2	1	1	1.75
515	3.16667	4	4.66667	5.33333	2.75	3.25	3
516	2.16667	3.66667	5	4	2.5	3.25	2.75
517	2.33333	3.33333	3.66667	3.33333	2	2.5	1.5
518	3	4.66667	4.33333	3.66667	1.5	3	3.25
519	2.5	3	3.33333	4.33333	2	2.25	2.25
520	3.66667	5.33333	4.66667	4.33333	2.75	4.5	4.5
521	2.83333	4.66667	5	4.66667	2	3	3
522	3.33333	5	5.66667	4.33333	3.75	4.5	4.25
523	2	3	3.66667	5	2.25	2.5	2
524	3.5	4	3.66667	4	3	3	1.75
525	2.33333	3.33333	3.66667	3.66667	2.75	2	1.25
526	2.16667	3	3.33333	3	2	2.5	1.75
527	2.66667	4	4.66667	3.66667	3	3.5	3.25
528	3.33333	4.33333	5	4.66667	2.75	2.25	2.75
529	3.83333	5	3.66667	5.33333	3	2.5	2.25
530	1.66667	3.66667	5	3.66667	3	2.5	2.75
531	3.33333	4.33333	4.66667	4.33333	1.5	3	1.75
532	1.66667	3.66667	4.33333	4	2.5	2.5	1.5
533	2.66667	4.66667	5	4.66667	2.5	2.75	2.5
534	2.5	4.66667	5	5	1.75	3.75	3.25
535	2.16667	3.33333	4	3.66667	2.75	2.5	3
536	3.16667	4	3.66667	4	3	1.75	2
537	3.33333	4.33333	5	4.66667	3	2.5	3
538	3.16667	4.66667	3	5	2.5	2.25	2
539	3.5	5	5.33333	4	3.75	2.75	3.5
540	2.16667	4.33333	5	3	3	2	1.5
541	4.5	3.33333	4	3.66667	4	2.5	2.25
542	4.33333	5	4.33333	3.66667	3.25	3	2.25
543	3.33333	3	5.33333	5	2	3	3
544	2.33333	3.66667	4	2.33333	2.75	3	2.25
545	2	3	2.33333	2.66667	1.25	1.5	1.5
546	1.5	3	2.33333	2.66667	2	2.25	3.25
547	2.33333	4	4	4.33333	3.5	2.25	2.25
548	2.5	3	4.33333	3	2.25	2.25	3
549	2.33333	4.66667	3.33333	4.66667	3.75	2.75	1.25
550	2.5	4.33333	4.66667	4.33333	2.75	1.75	3
551	3	4.33333	5	4.66667	2.25	3	2.25
552	2.66667	3	5.66667	3.33333	1.5	3.5	2.5
553	2.66667	4.66667	5	3	2.75	3	1.25
554	1.66667	2.33333	3.66667	3	2.75	3	1.5
555	2.66667	4.33333	4.66667	4.33333	2.5	2.75	2.75
556	2.33333	3.66667	4	3.66667	2.75	2	2
557	2.5	4	4.66667	4.33333	2.75	3.25	2.75
558	1.83333	3.66667	3	4	2.75	1.75	1.75
559	3	4.33333	4	4.33333	3.25	3.25	3
560	2.5	4.33333	4.66667	4.33333	2.25	2.75	2
561	2.33333	3.66667	3.33333	4	1.5	2.75	2.5
562	3	4.33333	5	4.66667	3	3.25	1.5
563	2.33333	4.66667	5	4.66667	3.5	3.25	1.25
564	3	2.66667	4.66667	2.66667	2.5	2.25	3.25
565	1.5	3.66667	4.33333	4	2.25	2	2
566	2.33333	3.33333	4	3.66667	2.25	2.5	1.75
567	3.33333	5	5.33333	5	3.5	4	3.25
568	2.33333	4.33333	4.66667	4.66667	3	2.25	2.25
569	3.83333	6.66667	4	2.66667	2	4.25	2.75
570	4	5	5.66667	5	3.25	3.5	4.5
571	2.66667	3.66667	4.33333	4.33333	1.75	2.25	2.25
572	2.83333	2.66667	2.66667	4.66667	2.5	2.25	2.25
573	2.66667	4.66667	5	4.66667	3.25	3.5	2.5
574	2.83333	4.33333	4.33333	3.66667	4.25	1.75	3
575	2.83333	4.33333	5	4.66667	4	3.25	2.25
576	2	2.66667	4	3	2.75	3.5	3
577	2	3	3.66667	3.66667	1.75	2.25	2
578	3.5	3	5	3.33333	1.5	3.5	3
579	1.5	3.33333	3.66667	3.33333	2	2.25	1.5
580	2.83333	4.33333	5	4.66667	3.75	2	3
581	2.33333	2.33333	3	3	1.5	1.75	1.75
582	2	3.33333	4	3.66667	3.25	3	1.5
583	2	3.33333	4	3.66667	1.5	2.75	2.5
584	2.33333	3.66667	4	3.66667	3	3	1.5
585	3.16667	3.66667	4	3.33333	2.75	3.75	1.75
586	2	3.66667	4.33333	4	2.5	3.25	3
587	2.16667	3.66667	5.33333	4.33333	2.5	3.25	2.5
588	2	4	4.33333	4	3.5	3	1.25
589	2.33333	3.66667	4.33333	4	2.5	2	2.25
590	3.16667	4.66667	6	5	3.25	5	3.25
591	4.16667	5.33333	5.66667	3	2.25	4.25	3
592	3.16667	4	4.66667	3.66667	3.25	2.75	2.5
593	2.5	2.33333	4.66667	2.66667	1.5	2	2
594	2.33333	3.33333	4.66667	3.66667	2	2.25	2.75
595	4.16667	5	4.66667	5	2.5	2.25	3
596	3.16667	4.33333	5	4.66667	1.5	1.75	3.5
597	2.33333	4	4.66667	4.33333	2	2	2.75
598	1.66667	2.66667	3.66667	3	3.25	3	2.5
599	2.83333	4.33333	5	3.33333	3.5	2.75	2.5
600	2.66667	4.33333	4.66667	4.33333	2.25	2.75	1.75
601	2.16667	2.33333	5	3	3	3	3
602	2.16667	3.66667	4.33333	3.66667	1.75	2.25	2
603	2.66667	4	5	4.33333	2.75	2	2.5
604	4	3.66667	4.33333	4	4.25	4.5	4.5
605	2.33333	4	5	4.33333	2.25	2.75	2.25
606	2.5	4	4.66667	3.33333	2.5	2.75	1.25
607	2.33333	3.33333	3.33333	3	3	3.25	2.5
608	1.66667	2.33333	2	2.66667	2	2	1.5
609	1.66667	3.66667	4.33333	4.66667	3	3	2.25
610	2.33333	4	4.33333	4.33333	3.5	3	3
611	2.66667	3.33333	4	5	2	2	3
612	2.66667	5	3	5	3	3.5	1.25
613	2.16667	3.33333	5.33333	4	2.25	2.5	1.75
614	1.66667	3.66667	4.33333	4	3	2.25	2.25
615	2.16667	2.33333	2.66667	2.33333	1.5	1	1.25
616	2.83333	4.33333	4.66667	4	1.5	1.75	3.5
617	2.16667	3.66667	4	3.66667	1.75	1.75	2.75
618	2.16667	2.66667	3.66667	3.33333	2.25	2.75	1.5
619	3.83333	5	5	2.66667	3	4.5	1.75
620	2.33333	3	4	4.33333	1.75	1.75	2.5
621	2.33333	3.33333	4.33333	3.66667	2.5	2	1.75
622	3	4.66667	5	4.33333	3.25	3.25	3.5
623	2.33333	4	4.66667	4.33333	3	1.5	1.75
624	2	3	4.66667	2.66667	2.5	3	3.25
625	2.33333	3.33333	4	3.66667	2.25	2.5	2.5
626	4.66667	6.66667	7	5.66667	4.75	4.75	5
627	2.66667	4.33333	5	3.66667	2.75	4	3.5
628	1.66667	3.33333	3.66667	3.33333	2.5	2.25	1.25
629	2.33333	3	3.66667	3.33333	2.75	4	2.75
630	2.66667	2.33333	3	4.66667	3	2.25	1.75
631	2.33333	4	5.33333	5.33333	3.75	3.25	2.75
632	2.5	4.33333	5	4.66667	2.75	3	2.75
633	2.33333	4	4.33333	3.33333	2.25	2.5	1.75
634	2.5	4	4.33333	3.66667	3.5	3.5	1.25
635	2.83333	4	4.33333	4	3.25	2.25	2.75
636	2.83333	5	4.33333	5.33333	2.75	3.25	2.5
637	1.83333	3.33333	3.66667	5.33333	2.75	2	1.5
638	2	3.33333	4.66667	3.33333	2.5	2.75	2
639	2.5	3.66667	4	3.66667	2.75	3.5	3.25
640	2.66667	4	4.33333	4	2	2.25	2.5
641	2.16667	4	4.33333	4	2.5	2.25	3
642	2.16667	3.33333	4	3.66667	2.75	2.75	1.75
643	2.5	5	3	3.66667	2	2.5	1.5
644	2.33333	3.66667	4	4	2.75	3	3
645	2.66667	4	5	4	3	3	2.5
646	2.33333	3.33333	4	3.66667	1.5	2.75	2.5
647	3.5	4.66667	5	4.66667	3.25	3.5	2.5
648	2	2.66667	4.66667	2.66667	2.75	3	3.25
649	2.66667	3.33333	4.66667	3.33333	1.75	2	2.75
650	2.5	4.66667	5	4.66667	2.5	2.25	2.5
651	2.16667	3.66667	4.33333	4	2.75	2.5	2
652	1.66667	3.33333	3.66667	5	2	2	2
653	2.5	4	4.33333	4	3.25	2.75	2.25
654	2.5	3.33333	3.66667	4.66667	2	3	1.75
655	2.83333	4.66667	5	3.66667	3	2.75	3.5
656	2.83333	4	4.66667	4.33333	3	3	3
657	4.66667	4.66667	6.33333	4	4	5	3.75
658	1.83333	2	2.33333	2	1	1	2
659	1.66667	2.66667	2.66667	2	2	2	1.25
660	3	2.66667	5.33333	3	2.5	2.25	3
661	2.66667	4.33333	4	4.66667	3.25	3	3
662	1.16667	4.33333	3	4.66667	3.5	2.75	1
663	2.33333	4	5	4.33333	3	2.5	2.5
664	2.83333	4	4.66667	4.33333	3.25	2.75	2.5
665	2.66667	4.66667	5	5	3.25	3.5	2
666	2	3.66667	4	3.66667	3	3	1.75
667	3.83333	5.66667	5.33333	4.33333	2.75	4	4
668	3	4.66667	5	4	2.75	2.25	3
669	2.5	3.66667	4	3.66667	3	2.5	2.25
670	1.66667	3	3	4	2.75	1.75	1.5
671	2.66667	4	4.33333	4	2.75	3.75	3.25
672	1.66667	4.33333	3.66667	4	2.75	3.25	2.75
673	2	3.66667	4	2.66667	2.5	2.25	1.5
674	2.16667	3.33333	4.33333	3.66667	2.5	2	2
675	2	2.66667	3.33333	5	2.25	2.5	1.5
676	2	3.33333	3.66667	3.33333	2	3.5	1.75
677	2.66667	3	5	2.66667	2.75	3	3.5
678	2.83333	4.66667	5	5.33333	3.25	3.75	3.5
679	2.33333	2.66667	3.33333	2.33333	2	3	1.5
680	2.16667	2	3.33333	3.33333	2	1.75	2.25
681	2.16667	3.66667	4.33333	2.33333	2	2	2.5
682	2.16667	3.33333	3.66667	3.33333	1.75	2.25	2.75
683	2	2.33333	3.66667	5	3	3.25	2.25
684	3	2.66667	5	4	2	3.25	3
685	2	3	4	2.33333	1.75	1.75	3.25
686	2.33333	3.33333	3.66667	3.33333	2	2.75	1.5
687	1.66667	4.33333	4.33333	4.33333	1.5	2.5	2.25
688	1.66667	4	4.33333	4	2.25	2.25	1.25
689	4	6	5	6.66667	4.25	4.75	2.75
690	2.16667	3.66667	5	4	2.5	3	1.5
691	2	3	4.66667	2.66667	1.75	2	3.75
692	2.33333	4	4.33333	4.33333	2.25	2.5	2.25
693	2.83333	4.33333	4.66667	4.66667	3	2.25	2.75
694	2.33333	3.66667	4.33333	4.66667	3.75	2	1.5
695	4.66667	3.66667	6	4	3	4.5	2.75
696	2.33333	4	4.66667	4.33333	2.5	3.75	1.5
697	2.33333	4.33333	5	4.66667	3	2	2
698	2.33333	4.33333	4.66667	4.33333	2	2	2.5
699	2.5	4	4.66667	4.33333	3	3	2.5
700	2.66667	4.33333	5	4	2.75	2.75	2.5
701	4	5.66667	7	6	5	5	4.75
702	3.5	4.66667	5	4.66667	3.25	3.5	2.5
703	2.83333	4	4	4.66667	1.75	2.25	2.25
704	2.33333	3.66667	3	4	1.75	2.25	2
705	1.5	3.66667	5	4.33333	2.5	2	1.25
706	2.16667	3.66667	4.66667	4	2.25	3.25	2.25
707	2.5	4.33333	4	4.66667	2	3	3
708	2.33333	4.33333	4	4	3.25	2.5	2.25
709	3	4.66667	5.33333	5	4	2.5	2
710	2.66667	4	4.33333	4	2.5	2.75	2
711	1.66667	3	2	2	1.25	1	2
712	2.5	3.66667	4.33333	4.66667	1.75	2.25	3
713	1.66667	3.66667	4	4.33333	2.5	3	2.25
714	3	3.66667	3.66667	3.66667	3.25	3	2
715	4	2.66667	4	5	2	3.5	2
716	3	5	5.66667	5.33333	2.25	3.25	3.5
717	2.66667	3.33333	3.66667	3.33333	2	2.75	2.75
718	3.16667	3.66667	4.33333	5.66667	4.25	4	4.5
719	2	3	2.33333	2.33333	2	1	2.25
720	2.16667	3	3.66667	3.33333	2.25	2	2
721	1.66667	2.66667	2.33333	3	1.75	2	1.5
722	2.33333	4	4.66667	4.33333	2.25	3	2.75
723	2.5	4.33333	5	4.33333	3	3.25	3.25
724	1.83333	2.33333	3.66667	3	3.25	2.5	2.25
725	2.16667	3.33333	4	3.33333	2.75	3.5	3
726	3	3.66667	4.66667	3	2.75	4.5	4
727	4.16667	4	4.33333	6.66667	4.75	3.75	2.75
728	2.66667	3.33333	4	5	2.25	2.5	2.75
729	1.66667	4	4.66667	4.33333	2.75	3	1.25
730	3.66667	4.33333	4.33333	4.33333	4	2.5	3.5
731	2.5	4.33333	4.66667	4.33333	2.5	2.75	3.25
732	2.16667	3	3.33333	2.66667	2	2.75	1.75
733	3.16667	4	3	5.66667	2.5	2.75	1.25
734	2.33333	4	4.66667	5	2.75	2.75	2
735	2.33333	3.33333	4	3.33333	2	2	1.75
736	2.33333	4	4.66667	4.33333	3	1.75	2.25
737	2.16667	3.33333	5	3.66667	1.75	3	2
738	2.33333	3.66667	4.33333	4	2.5	3.25	2.25
739	3	4.66667	5	4	3.25	2.25	3.25
740	3	3.66667	4	3.66667	3	3.75	2
741	3	3.66667	4	4	2.75	3	2.5
742	3.16667	4.33333	5	4.66667	2.25	2.25	2.75
743	3.66667	5.33333	4	5.66667	3.25	3	3
744	1.83333	4.33333	3	4.33333	3	2.75	1.5
745	4.5	6.33333	6	7	4.25	5	4.75
746	2.33333	4.33333	4.66667	3	2.5	2.25	2
747	1.66667	3.33333	5	3.33333	3	2.75	3.25
748	1.66667	1	1.33333	1.66667	1	1	1.75
749	4.33333	3.66667	4.33333	4	4.25	2.75	2.25
750	2.16667	3.33333	4	5	1.5	3.25	3.5
751	2.33333	3.66667	4.33333	4	2.75	3.25	1.75
752	2.5	4.33333	5	4	3	3.25	3.25
753	2.83333	4.33333	4.66667	4.66667	2.75	3.25	2.5
754	2.83333	4.33333	4.66667	4.33333	1.5	3	2.5
755	2.66667	3.33333	3.66667	3.33333	2.5	2.75	2.5
756	2.83333	4	4.33333	4	1.5	1.75	2.5
757	3.5	4	4.33333	4	4.5	4.5	3
758	2.66667	4	4.33333	4	3.25	2.75	2.5
759	2.5	4	4.66667	3.33333	2.75	2.5	1.75
760	2.83333	4	4	4	3.25	3.5	2.25
761	2.16667	3	3.33333	2.33333	1.75	2	1.75
762	2.33333	3.33333	4	3.66667	2.75	2.5	1.5
763	2.16667	3	3.66667	3.33333	2.75	2.5	2
764	2.16667	2.66667	3.66667	3	2.75	2.25	2
765	4.5	3.66667	6	4	2	5	3.25
766	2.33333	3	2.33333	4	1.5	1.75	3
767	3	3.66667	4	3.66667	1.5	3	3.25
768	2.33333	4.33333	5	3.66667	3.25	1.75	3
769	1.66667	3	4	3.66667	2.75	2.5	3
770	1.5	2.33333	2.33333	2.33333	2	1.25	1.25
771	2.5	3.66667	4	3.66667	2.25	3.25	2
772	2.33333	2.33333	5.33333	2.66667	3	2.5	3.5
773	3	4.66667	3	5	3.25	2.25	1.75
774	2.16667	4.33333	4.66667	4.33333	3	2.5	2.5
775	2	2.66667	3.66667	5	1.75	2.25	2
776	2.5	3.66667	4.66667	3.66667	2.75	2	2
777	4.16667	5.33333	5.66667	3.33333	1.75	3	3.25
778	2.83333	4.66667	5.33333	5	1.5	2	1.75
779	4.16667	4	4.33333	4.33333	4	2.5	1.5
780	4.33333	4	4.66667	4	4.5	4.75	4.5
781	2.5	2.66667	2.66667	4.66667	2.5	2.5	1.5
782	3.16667	4	4.66667	4.33333	2.75	3	2.5
783	1.5	2.33333	2.33333	3	1.25	1	1.75
784	1.66667	2.33333	2.66667	2.33333	1.5	1	1.75
785	2.16667	4	4.33333	4.33333	3.25	2.5	2
786	3.16667	4.66667	5	5	2.5	3.25	3.75
787	2.66667	3.33333	5	5	3.25	2.25	2.5
788	2.5	2.66667	3	1.66667	1.75	1.75	1.75
789	2.66667	3.66667	4	3.66667	2	5	2
790	2.16667	2.66667	3.33333	2.66667	2	2	1.75
791	2.5	4.33333	4.66667	4.66667	3	3.75	1.25
792	1.66667	4	5	3	2	3	1.25
793	2.33333	3.66667	4	4	2.75	4	1.25
794	2.5	2.66667	4.66667	3	2.25	2.25	3
795	3	4.33333	4.66667	4.33333	3.25	3.5	2.75
796	2	2.66667	3	2	1.75	1.75	2.25
797	2.83333	4.66667	5	4.66667	3.5	2.75	1.75
798	2	2	3.33333	3	3	1.75	2
799	2.16667	2.33333	3.33333	5	3.5	2.25	1.5
800	2.66667	3.33333	3.66667	3.33333	2.5	2	1.75
801	2.33333	4.66667	4	4	2.25	3	3
802	3.16667	4.66667	5.33333	5	3.25	3	2
803	4.16667	5	5.66667	5.33333	3.5	3.5	2.75
804	2.33333	4	4.66667	5	2.75	2.75	2.75
805	1.66667	3.33333	4.66667	3.33333	2	1.75	2.25
806	3.16667	4.66667	5	4.66667	1.5	2.5	2.5
807	2.16667	3.33333	4.66667	4	2.25	1.5	1.75
808	2.66667	4	4.66667	4.33333	1.75	1.5	2
809	2.33333	3.33333	4	3.66667	1.5	2.5	1.75
810	2.16667	3.33333	3.66667	3.33333	2	2.25	2.75
811	2.33333	4	4.66667	4.33333	3.25	3	2.75
812	1.83333	3	3.66667	5	3.5	3.75	1.75
813	2.33333	4	4.66667	4.33333	3.5	3.5	1.5
814	2.33333	3.33333	3.33333	4.66667	2.75	2	1.75
815	3.16667	4.33333	4.66667	4.33333	2.5	2.75	3.25
816	2.16667	3.66667	5	3.66667	2.75	2.75	2.75
817	2.33333	4	4.66667	5	3.25	3.25	2
818	2.66667	4	3	3.66667	3	2.5	3.25
819	2.33333	3	3.66667	3.33333	2.25	2.25	3
820	2.33333	2.66667	3.66667	3	2.5	2	2
821	2.83333	4	4.66667	3.33333	2.25	1.75	2.25
822	1.33333	1.66667	2.33333	1.66667	2	2.25	1.25
823	2.83333	4.33333	5	4.66667	3	3.75	1.75
824	3	3.66667	4	4.66667	2.25	2.75	1.75
825	2.33333	4	4.66667	3.66667	2.75	2.75	3.5
826	2.83333	4	4.33333	4	1.75	3.25	2.5
827	3	4.66667	5	4.66667	3.25	3.5	2
828	3.33333	5.33333	5.66667	4	3.25	4	3.25
829	2	3	4.33333	2.33333	1.75	2.25	2.75
830	3.83333	5	4.66667	5	3.75	2.5	3
831	2	2.66667	4.66667	3.33333	2.75	2.25	2
832	2.5	3	3.33333	3	2.25	2.25	1.5
833	3.5	4	4.33333	4	2.75	2.75	2.5
834	2.33333	3.33333	4	4	1.5	1.5	1.75
835	2.66667	4.33333	4.33333	4.66667	3.5	3.25	2.75
836	2.66667	3.33333	3.66667	3.33333	2.5	2.5	2.5
837	2.16667	2.33333	2.33333	5.33333	2.25	2	1.5
838	1.66667	2	1.66667	1.33333	2.25	2	3
839	3.33333	5.33333	6	4.66667	3	4.5	4.25
840	3.16667	5	5.33333	5	3.75	3	2.25
841	2.33333	2.66667	3.33333	2.66667	2.25	3	1.75
842	3.16667	4	4.66667	4.33333	3.5	2.75	2.25
843	2	3	3.66667	3.33333	2	3	1.5
844	3.5	4.66667	4.66667	4.66667	3.5	3	3.75
845	2.16667	3.33333	5.33333	5	3	2.75	3.25
846	2.83333	5	4.66667	2.33333	2.5	3	3.25
847	3.5	4.33333	5.66667	4.66667	2.25	3.25	4.5
848	1.83333	3.66667	4	3.66667	2	2.25	2.25
849	2	3	3.66667	4.66667	1.75	2	2.25
850	2.33333	4	5	4	2.5	2.5	2.25
851	3	4.33333	5	4.66667	1.75	3.25	2.5
852	2.33333	2.66667	4.66667	2.66667	2	2.5	2.5
853	3.16667	3.66667	4	2.66667	2.5	2.5	2.25
854	2.33333	4	4.33333	3	2	3	3
855	2	1	2.33333	1.66667	2	1.75	1.75
856	2.83333	4	4.66667	4.33333	2.25	2.5	2.75
857	2.33333	3.66667	5	4	3	3.25	2
858	2.16667	3.33333	5.33333	3.66667	3.25	3.5	2.75
859	2.66667	4	4.66667	4.33333	2	3.5	3
860	2.16667	3.66667	4	3.66667	2.75	2	1.75
861	2.16667	3.33333	3.66667	3	2	2	2
862	2.33333	4.33333	4.66667	4.66667	3	2.25	1.5
863	4	6	3.66667	6.33333	4.25	4.75	1.5
864	2.83333	5	5.33333	5	4	3.25	3.25
865	2.5	4.33333	4.66667	3.33333	2.5	2.75	2.5
866	3.16667	2.66667	5	2.66667	2.25	2	3
867	2.33333	4	4.66667	4.33333	2.75	3.75	3
868	2.33333	3.33333	4.66667	3.66667	2.5	2.75	2.25
869	2.5	4	4.33333	4	2	2.5	2
870	2	3.33333	4	3.66667	2.75	2.25	1.75
871	1.33333	4.33333	3	4.33333	2.75	2.25	1
872	3.33333	5.66667	5.66667	5.33333	4.25	4	3.5
873	2.33333	3.66667	4.33333	4	3	3	2.25
874	4.33333	6.66667	6.33333	6.33333	4.75	5	4.5
875	3.33333	4.33333	5	4.66667	3.5	2.75	2.5
876	2.83333	5	5.33333	5	3.25	3	2.25
877	3	4.66667	5	5	3.25	3	3.5
878	2.5	4.66667	3	3	2	3.25	1.5
879	2.33333	4	4.66667	4.33333	3	3	2.25
880	2.5	3	4	3	1.75	2.5	2.25
881	1.66667	3	2.33333	1.66667	1.25	1	1.5
882	3.33333	4.33333	6	4.66667	3.25	5	3.5
883	4.33333	4.66667	5	5	2.75	3.75	4.75
884	4.83333	4	6	4.33333	3	4.75	4.25
885	2.16667	3.66667	4	4	2.5	2.25	2.75
886	2.33333	4	5	4.33333	3.25	2.5	3
887	1.66667	2.66667	2.33333	3	2.25	1.75	1.5
888	2.66667	4.33333	5	3.66667	3.25	3.5	2.75
889	1.33333	2.33333	1.66667	1.66667	2.25	2.25	1.25
890	2.33333	4	4.33333	4.33333	2.25	2.5	2
891	2	3	3.66667	3.33333	2.25	3	1.5
892	3.83333	3.66667	4	3.66667	3.25	3.25	2.75
893	2.33333	4	4.33333	4.33333	2.75	3	2.75
